# Supplementary material for: Addressing the Compartmentalization of Specific Integrin Heterodimers in Mouse Sperm
Source: Int J Mol Sci. 2019 Feb 26;20(5):1004. doi: 10.3390/ijms20051004 (PMC6429177; doi:10.3390/ijms20051004)
Supplement: Supplementary file 1 [file ijms-20-01004-s001.zip]

Archive with 13 entries (12 files):
- Frolikova_Supplementary.docx
- __MACOSX/
- __MACOSX/._Frolikova_Supplementary.docx
- Supplementary Fig 1.png
- __MACOSX/._Supplementary Fig 1.png
- Supplementary Fig 2.png
- __MACOSX/._Supplementary Fig 2.png
- Supplementary Table 1.docx
- __MACOSX/._Supplementary Table 1.docx
- Supplementary Table 2.docx
- __MACOSX/._Supplementary Table 2.docx
- Supplementary Table 3.docx
- __MACOSX/._Supplementary Table 3.docx
